# Supplementary material for: Noninvasive Mapping of Extracellular Potassium in Breast Tumors via Multi-Wavelength Photoacoustic Imaging
Source: Sensors (Basel). 2025 Jul 31;25(15):4724. doi: 10.3390/s25154724 (PMC12349659; doi:10.3390/s25154724)
Supplement: Supplementary file 1 [file sensors-25-04724-s001.zip]

Archive with 1 entries (1 files):
- sensors-3733499-supplementary.pdf
